# Supplementary material for: Adsorption Characteristics of Chloride Ions by Calcined Hydrotalcite and Its Influence on the Salt Corrosion Resistance of Asphalt Binder
Source: Materials (Basel). 2026 Feb 3;19(3):587. doi: 10.3390/ma19030587 (PMC12897824; doi:10.3390/ma19030587)
Supplement: Supplementary file 1 [file materials-19-00587-s001.zip]

Archive with 1 entries (1 files):
- materials-4092245-supplementary.xlsx
