# Supplementary material for: Adsorption Characteristics of Chloride Ions by Calcined Hydrotalcite and Its Influence on the Salt Corrosion Resistance of Asphalt Binder
Source: Materials (Basel). 2026 Feb 3;19(3):587. doi: 10.3390/ma19030587 (PMC12897824; doi:10.3390/ma19030587)
Supplement: Supplementary file 1 [file materials-19-00587-s001.zip › materials-4092245-supplementary.xlsx]

## Sheet: Sheet1
	LDHs	400℃-CLDHs	500℃-CLDHs	600℃-CLDHs
0	0	0	0	0
10	14.7518	94.9047	101.172	102.661		101.172
20	15.4504	96.2826	106.207	106.975		106.207
40	16.8264	97.2631	107.31	109.028		107.31
100	18.48	99.6949	112.414	119.053		112.414
200	19.02	100.972	119.483	126.944		119.483
400	19.51	102.174	123.621	130.614		123.621
1080	20.13	100.686	128.14	133.589		128.14
1440	20.47	103.816	127.51	135.506		127.51
10	0.677885	0.105369	0.0988412	0.0974075
20	1.29446	0.207722	0.188312	0.18696
40	2.37722	0.411256	0.372751	0.366879
100	5.41126	1.00306	0.88957	0.839959
200	10.5152	1.98074	1.67388	1.5755
400	20.5023	3.91489	3.2357	3.06246
1080	53.6513	10.7264	8.42828	8.08451
1440	70.3468	13.8707	11.2932	10.6268
	0.0488	20.4918	0.5249	0.00453694
	0.0097	103.093	0.0324	0.00290401
	0.0078	128.205	0.0721	0.000843828
	0.0074	135.135	0.0804	0.000681095
